# Supplementary material for: A multi-proxy approach to reconstruct chronology, human mobility, and funerary practices at the Late Bronze-Early Iron Age urnfield of San Valentino (San Vito al Tagliamento, Italy)
Source: PLoS One. 2024 Nov 7;19(11):e0309649. doi: 10.1371/journal.pone.0309649 (PMC11542862; doi:10.1371/journal.pone.0309649)
Supplement: S1 Table — (XLSX) [file pone.0309649.s001.xlsx]

## Sheet: Data
Samples	Element	Grave number	IRSF (560+600)/585	C/C 1460/1410	C/P Type B 1410/600	C/P 1410/1030	P/P 600/560	OH/P 630/600	CN/P 2013/600	CN2/PO4 2013/1030	Am/P 1640/1030	Am/P WAMPI 1640/600	δ13C	δ18O	87Sr/86Sr	[Sr]
GC0070	Diaphysis	2019	4.56197	1.3235	0.176934	0.110515	0.692058	0.327673	0.0130765	0.0130765	0	0	-24.6677	-18.1143	0.70877	150
GC0071	Diaphysis	2019	4.49156	1.26017	0.156512	0.115098	0.679551	0.318951	0.0145133	0.0145133	0.00111483	0.00152207	-22.1063	-18.1385	0.70871	150
GC0072	Diaphysis	2019	4.39146	1.21583	0.157776	0.130547	0.691342	0.356104	0.00534759	0.00534759	0	0	-23.9138	-17.0078	0.70879	150
GC0073	Diaphysis	2019	4.58011	1.22819	0.142971	0.112979	0.699694	0.346359	0.0361041	0.0361041	0	0	-16.9213	-17.0061	0.70877	140
GC0075	Diaphysis	H19	4.44089	1.30421	0.174835	0.122296	0.66914	0.311065	0.0164962	0.0164962	0	0	-22.7436	-17.8777	0.70887	159
GC0076	Diaphysis	H24	5.05602	1.35452	0.107713	0.0723731	0.675045	0.319854	0.0649908	0.0649908	0.000938967	0.00141243	-18.6429	-14.3091	0.70868	194
GC0077	Diaphysis	D8	4.67542	1.25912	0.135464	0.105937	0.696036	0.281093	0.0692948	0.0692948	0.00134409	0.00178253	-15.2486	-18.0789	0.70893	144
GC0078	Diaphysis	E16	4.84122	1.38877	0.0917267	0.0670859	0.703078	0.281522	0.0829736	0.0829736	0	0	-15.1222	-15.522	0.70881	152
GC0079	Diaphysis	Area M, dispersed, corner North-East	4.87745	1.34876	0.120257	0.0837902	0.683878	0.245728	0.064632	0.064632	0	0	-18.0106	-16.6106	0.70883	193
GC0080	Cranium	D8	5.03723	1.41412	0.123888	0.0767203	0.64582	0.282349	0.05481	0.05481	0.00246822	0.0039814	-22.4924	-15.4852	0.70888	177
GC0081	Diaphysis	C3	5.00741	1.39529	0.10005	0.0629131	0.644619	0.380528	0.00685001	0.00685001	0.000960615	0.00140647	-22.9679	-16.0908	0.70874	276
GC0082	Diaphysis	E17	5.07801	1.35341	0.0937402	0.0604446	0.651717	0.182155	0.106783	0.106783	0	0	-13.9486	-14.7921	0.70892	149
GC0083	Diaphysis	G14	4.47149	1.2472	0.121654	0.0998668	0.72377	0.406001	0	0	0	0	-22.7285	-17.8742	0.70906	120
GC0084	Cranium	P30	5.59452	1.3889	0.103603	0.0540818	0.606071	0.330394	0.00924974	0.00924974	0.00267793	0.00511126	-22.0371	-16.6176	0.70879	249
GC0085	Diaphysis	P30	4.76294	1.38293	0.114931	0.0796907	0.69432	0.341504	0.00945286	0.00945286	0.00222567	0.00315314	-19.7035	-17.5224	0.70867	217
GC0086	Diaphysis	Area E, surface survey	4.85678	1.52522	0.0844875	0.0594068	0.695653	0.405644	0.00945709	0.00945709	0.000704722	0.00106838	-22.6745	-15.1649	0.70878	193
GC0087	Diaphysis	Area E, surface survey	4.77358	1.40971	0.104485	0.0729662	0.698656	0.355746	0.0523556	0.0523556	0	0	-18.1438	-16.9781	0.70877	199
GC0088	Diaphysis	C1	4.69918	1.44485	0.0831564	0.0655369	0.729087	0.431133	0.0112232	0.0112232	0.00343643	0.00396825	-18.0949	-17.0954	0.70915	160
GC0089	Cranium	D13	5.33648	1.39493	0.147471	0.0780609	0.611268	0.330621	0.0151207	0.0151207	0.00261043	0.00491114	-22.4739	-18.4272	0.70893	159
GC0090	Diaphysis	D13	4.80793	1.31512	0.107027	0.0797551	0.702794	0.345141	0.0545568	0.0545568	0.0010352	0.00138889	-18.5872	-19.4406	0.70883	145
GC0091	Diaphysis	G15	5.14814	1.3663	0.0903547	0.0604715	0.681071	0.313171	0.0459724	0.0459724	0	0	-16.5301	-15.599	0.70894	202
GC0092	Cranium	D12	5.78324	1.2178	0.192535	0.103952	0.637741	0.162465	0.049409	0.049409	0.00401641	0.00744618	-17.2687	-16.9291	0.70884	172
GC0093	Diaphysis	Area H, concentration	4.95626	1.24628	0.1638	0.103927	0.650143	0.353078	0.00779787	0.00779787	0.00295957	0.00465507	-21.1321	-15.1893	0.70878	233
GC0094	Cranium	H20	5.29004	1.22662	0.148035	0.086725	0.659426	0.36395	0.00749005	0.00749005	0	0	-16.9786	-17.8882	0.70888	262
GC0095	Diaphysis	E17	4.96033	1.31737	0.113859	0.0790514	0.688273	0.438375	0.0085488	0.0085488	0.000983284	0.00152207	-20.0333	-18.2475	0.70896	164
GC0096	Diaphysis	C6	5.14981	1.40412	0.0798138	0.0512338	0.676228	0.313355	0.0551279	0.0551279	0	0	-16.6836	-17.0376	0.70889	232
GC0097	Diaphysis	C6	4.55058	1.34043	0.128937	0.099654	0.709677	0.342372	0.0161126	0.0161126	0	0	-18.8638	-17.4436	0.70886	239
GC0098	Diaphysis	P31	4.98193	1.2986	0.145887	0.0903118	0.633397	0.372104	0.00933545	0.00933545	0.001901	0.00306974	-18.454	-14.8446	0.70897	164
GC0099	Diaphysis	E16	4.77822	1.37629	0.108016	0.0755387	0.683223	0.246283	0.0715838	0.0715838	0	0	-15.2385	-13.7735	0.70883	161
GC0100	Cranium	E16	5.16393	1.33048	0.133775	0.0781721	0.624613	0.288974	0.0412183	0.0412183	0.00162105	0.00277164	-19.0391	-16.2115	0.7089	176
GC0101	Cranium	P30	5.00645	1.21026	0.168157	0.112945	0.668301	0.279901	0.0184967	0.0184967	0.00395477	0.00587959	-23.9729	-18.1262	0.7087	236
GC0102	Diaphysis	N27	5.12782	1.34705	0.0843314	0.0574266	0.680225	0.323956	0.0458905	0.0458905	0	0	-16.8201	-17.0096	0.70887	242
GC0103	Cranium	Area E, surface survey	6.34821	1.19824	0.185267	0.0901111	0.58296	0.223691	0.0110153	0.0110153	0.00456784	0.00947621	-22.1424	-17.9092	0.70905	163
GC0104	Diaphysis	Area D, dispersed	4.88002	1.34529	0.152986	0.0977187	0.639674	0.320484	0.00541556	0.00541556	0	0	-24.4214	-16.0295	0.70883	170
GC0105	Diaphysis	Area D, dispersed	4.80893	1.32254	0.152077	0.103549	0.68745	0.286871	0.027333	0.027333	0	0	-17.4305	-16.9413	0.70885	150
GC0106	Diaphysis	Area E, cluster B	4.68265	1.35759	0.136316	0.0913155	0.675907	0.332096	0.0192996	0.0192996	0	0	-21.2716	-14.5594	0.709	129
GC0107	Cranium	Area E, cluster B	4.83531	1.33371	0.152732	0.101253	0.65232	0.325253	0.0140598	0.0140598	0	0	-22.9696	-16.8626	0.70909	194
GC0108	Diaphysis	C2	4.49642	1.21926	0.175856	0.126732	0.696017	0.318612	0.0234065	0.0234065	0	0	-17.2535	-17.2476	0.70876	235
GC0109	Diaphysis	D8	5.10113	1.35541	0.11425	0.0731691	0.679441	0.358971	0.0174837	0.0174837	0	0	-20.2869	-20.8827	0.70894	183
GC0110	Diaphysis	Area H, West of H18 and H20	4.73038	1.39957	0.129301	0.0884929	0.671778	0.336466	0.014192	0.014192	0	0	-20.2662	-16.4315	0.70888	180
GC0111	Diaphysis	P28	5.2282	1.32267	0.129394	0.0749029	0.668749	0.389878	0.0043596	0.0043596	0	0	-22.2783	-18.7825	0.70877	188
GC0112	Diaphysis	P28	4.96177	1.32095	0.0861131	0.0553607	0.664996	0.333306	0.0674153	0.0674153	0	0	-16.1423	-15.8247	0.70879	190
GC0122	Diaphysis	C4	4.84156	1.33629	0.101221	0.0674648	0.700936	0.256855	0.0803494	0.0803494	0	0	-13.7176	-15.5972	0.70878	222
GC0123	Otic capsule	Ex cassa 3	-	-	-	-	-	-	-	-	-	-	-	-	0.70883	112
GC0124	Otic capsule	E16	-	-	-	-	-	-	-	-	-	-	-	-	0.70894	143
